# Supplementary material for: Conductors’ tempo choices shed light over Beethoven’s metronome
Source: PLoS One. 2020 Dec 16;15(12):e0243616. doi: 10.1371/journal.pone.0243616 (PMC7743971; doi:10.1371/journal.pone.0243616)
Supplement: S1 File — The bmetr R package contains all supporting data and methods. (GZ) [file pone.0243616.s001.gz]

Archive with 54 entries (44 files):
- bmetr/DESCRIPTION
- bmetr/LICENSE
- bmetr/NAMESPACE
- bmetr/R
- bmetr/R/data.R
- bmetr/R/errors.R
- bmetr/R/harmonics.R
- bmetr/R/model.R
- bmetr/R/utils.R
- bmetr/build
- bmetr/build/vignette.rds
- bmetr/data
- bmetr/data/metr.marks.rda
- bmetr/data/metr.neewer.rda
- bmetr/data/metr.params.rda
- bmetr/data/sym.duration.rda
- bmetr/data/sym.marks.rda
- bmetr/data/sym.recordings.rda
- bmetr/data/sym.sample.rda
- bmetr/data/sym.window.rda
- bmetr/inst
- bmetr/inst/doc
- bmetr/inst/doc/metr-model.R
- bmetr/inst/doc/metr-model.Rmd
- bmetr/inst/doc/metr-model.html
- bmetr/inst/doc/sym-analysis.R
- bmetr/inst/doc/sym-analysis.Rmd
- bmetr/inst/doc/sym-analysis.html
- bmetr/inst/extdata
- bmetr/inst/extdata/100.wav
- bmetr/inst/extdata/harmonics.png
- bmetr/inst/extdata/metronomes.jpg
- bmetr/inst/paper
- bmetr/inst/paper/metr-model-fig.R
- bmetr/inst/paper/sym-analysis-fig.R
- bmetr/inst/scripts
- bmetr/inst/scripts/config.sh
- bmetr/inst/scripts/launcher.sh
- bmetr/inst/scripts/sym_sample_end.sh
- bmetr/inst/scripts/sym_sample_ratio.sh
- bmetr/inst/scripts/sym_sample_start.sh
- bmetr/inst/scripts/sym_window.sh
- bmetr/inst/scripts/tempo_sample.sh
- bmetr/man
- bmetr/man/errors.Rd
- bmetr/man/find_peaks.Rd
- bmetr/man/metr.data.Rd
- bmetr/man/metr_fit.Rd
- bmetr/man/metr_model.Rd
- bmetr/man/sym.data.Rd
- bmetr/man/tmp_rectify.Rd
- bmetr/vignettes
- bmetr/vignettes/metr-model.Rmd
- bmetr/vignettes/sym-analysis.Rmd
