# Supplementary material for: Conductors’ tempo choices shed light over Beethoven’s metronome
Source: PLoS One. 2020 Dec 16;15(12):e0243616. doi: 10.1371/journal.pone.0243616 (PMC7743971; doi:10.1371/journal.pone.0243616)
Supplement: S1 File — The bmetr R package contains all supporting data and methods. (GZ) [file pone.0243616.s001.gz › bmetr/DESCRIPTION]

Package: bmetr
Type: Package
Title: Beethoven's Metronome Analysis
Version: 0.1.0
Authors@R: c(
    person("Almudena", "Martín-Castro", email="almudena.m.castro@gmail.com",
      role=c("aut", "cph")),
    person("Iñaki", "Ucar", email="inaki.ucar@uc3m.es",
      role=c("aut", "cph", "cre"), comment=c(ORCID="0000-0001-6403-5550")))
Description: Supporting data and methods for the paper "Conductors’ tempo
    choices shed light over Beethoven’s metronome".
License: MIT + file LICENSE
Encoding: UTF-8
LazyData: true
Depends: R (>= 3.5.0)
Imports: errors, dplyr, zoo, tuneR, lme4, merTools, performance,
        ggplot2, scales, ggridges, ggthemes, ggpmisc, patchwork
Suggests: knitr, rmarkdown
RoxygenNote: 7.1.1
Roxygen: list(old_usage = TRUE)
VignetteBuilder: knitr
NeedsCompilation: no
Packaged: 2020-10-23 18:52:51 UTC; iucar
Author: Almudena Martín-Castro [aut, cph],
  Iñaki Ucar [aut, cph, cre] (<https://orcid.org/0000-0001-6403-5550>)
Maintainer: Iñaki Ucar <inaki.ucar@uc3m.es>
