# Supplementary material for: Conductors’ tempo choices shed light over Beethoven’s metronome
Source: PLoS One. 2020 Dec 16;15(12):e0243616. doi: 10.1371/journal.pone.0243616 (PMC7743971; doi:10.1371/journal.pone.0243616)
Supplement: S1 File — The bmetr R package contains all supporting data and methods. (GZ) [file pone.0243616.s001.gz › bmetr/NAMESPACE]

# Generated by roxygen2: do not edit by hand

export(find_peaks)
export(gather_errors)
export(metr_fit)
export(metr_model)
export(metr_model_angle)
export(metr_model_base)
export(metr_model_bias)
export(metr_model_friction)
export(metr_model_r)
export(metr_predict)
export(separate_errors)
export(tmp_prevalent)
export(tmp_rectify)
export(tmp_rectify_tsig)
export(tmp_smooth)
export(unite_errors)
