# Supplementary material for: Conductors’ tempo choices shed light over Beethoven’s metronome
Source: PLoS One. 2020 Dec 16;15(12):e0243616. doi: 10.1371/journal.pone.0243616 (PMC7743971; doi:10.1371/journal.pone.0243616)
Supplement: S1 File — The bmetr R package contains all supporting data and methods. (GZ) [file pone.0243616.s001.gz › bmetr/inst/doc/sym-analysis.R]

## ----setup, include=FALSE-----------------------------------------------------
knitr::opts_chunk$set(fig.align="center")
options(dplyr.summarise.inform=FALSE)

fig1 <- '**Most common tempo harmonics for each kind of meter**. The tempo extraction algorithm relies on periodic patterns and rhythmic self-similarities. This explains why many of its estimated tempi are actually multiples or submultiples of the real tempo of the sample. In this work, we have called these kinds of mistaken tempi "harmonics" due to the similarity with the homonym physical phenomenon. Their most common values depend on the metric structure of the music and are displayed here. More rarely, we also detected: (i) harmonics 2 y 3/4 in compound meters; (ii) harmonics 2 y 3/4 in meters with binary subdivision due to the occasional use of triplets; (iii) harmonic 2/3, in triple meters with binary subdivision.'

## -----------------------------------------------------------------------------
library(bmetr)
library(errors)
options(errors.warn.bool=FALSE)
library(dplyr, warn.conflicts=FALSE)
library(lme4, warn.conflicts=FALSE)
library(ggplot2)
theme_set(ggthemes::theme_tufte(base_family="sans"))

## -----------------------------------------------------------------------------
knitr::kable(sym.recordings[, c(1, 6, 4, 5, 8)], col.names=c(
  "Conductor", "Dates", "Label", "UPC", "Style"))

## -----------------------------------------------------------------------------
list.files(system.file("scripts", package="bmetr"))

## -----------------------------------------------------------------------------
head(sym.window)

## ---- echo=FALSE, fig.cap=fig1------------------------------------------------
knitr::include_graphics(system.file("extdata/harmonics.png", package="bmetr"))

## -----------------------------------------------------------------------------
dt.window <- sym.window %>%
  # filter out estimation for the complete movement
  filter(n != 0) %>%
  # annotate sections
  mutate(section = case_when(
    (symphony==1 & movement==1 & n<22) |
      (symphony==1 & movement==4 & n<6) |
      (symphony==2 & movement==1 & n<51) |
      (symphony==3 & movement==4 & n>130 & n<206) |
      (symphony==4 & movement==1 & n<55) | 
      (symphony==4 & movement==3 & ((n>37 & n<57) | (n>85 & n<105))) | 
      (symphony==5 & movement==2 & n>158 & n<179) | 
      (symphony==5 & movement==4 & n>90 & n<110) | 
      (symphony==6 & movement==3 & ((n>29 & n<46) | (n>77 & n<94))) | 
      (symphony==7 & movement==1 & n<80) | 
      (symphony==7 & movement==3 & ((n>43 & n<78) | (n>112 & n<145) | n>174)) |
      (symphony==9 & movement==2 & ((n>110 & n<165) | (n>236))) | 
      (symphony==9 & movement==3 & ((n>43 & n<70) | (n>113 & n<130)))
    ~ 2,
    (symphony==5 & movement==4 & n>170) | 
      (symphony==3 & movement==4 & n>205)
    ~ 3,
    TRUE ~ 1
  ))

## -----------------------------------------------------------------------------
dt.window <- dt.window %>%
  filter(
    # invalid tempo data
    tempo != 0,
    # 4th mvt. for symphonies 3 and 5, too fast and short
    !(section==3),
    # slow starts
    !(symphony==1 & section==2),
    !(symphony==2 & movement==1 & section==2 & n<15),
    # 9th symphony, due to reasons above
    !(symphony==9),
    # very short section, irrelevant
    !(symphony==5 & movement==2 & section==2),
    # issues in the audio file
    !(symphony==6 & movement==4 & conductor=="Cluytens, André" & n<11)
  )

## -----------------------------------------------------------------------------
dt.window <- dt.window %>%
  # p.s = peak per section
  group_by(symphony, movement, section) %>%
  mutate(p.s = tmp_prevalent(tempo)) %>%
  # exceptions checked by manual inspection
  mutate(p.s = ifelse(symphony==1 & movement==3, tmp_prevalent(tempo[1:25]), p.s)) %>%
  mutate(p.s = ifelse(symphony==3 & movement==3, 2*tmp_prevalent(tempo[1:47]), p.s)) %>%
  mutate(p.s = ifelse(symphony==3 & movement==2, tmp_prevalent(tempo[140:175]), p.s)) %>%
  mutate(avgdur = mean(duration)) %>%
  
  # p.sc = peak per section and conductor
  group_by(symphony, movement, section, conductor) %>%
  mutate(p.sc = tmp_prevalent(tempo)) %>%
  # exceptions checked by manual inspection
  mutate(p.sc = ifelse(symphony==1 & movement==3, tmp_prevalent(tempo[1:25]), p.sc)) %>%
  mutate(p.sc = ifelse(symphony==3 & movement==3, tmp_prevalent(tempo[1:47]), p.sc)) %>% 
  mutate(p.sc = ifelse(symphony==3 & movement==2, tmp_prevalent(tempo[140:175]), p.sc)) %>%
  
  ungroup()

## -----------------------------------------------------------------------------
dt.window <- dt.window %>%
  mutate(p.s = case_when(
    (symphony==1 & movement==1 & section==2) |
      (symphony==1 & movement==4 & section==2) |
      (symphony==3 & (movement==2 | movement==4) & section==1) | 
      (symphony==4 & movement==4) | 
      (symphony==6 & movement==1) |
      (symphony==7 & movement==1 & section==2) |
      (symphony==7 & movement==2) | 
      (symphony==8 & movement==4)
    ~ p.s / 2,
    (symphony==2 & movement==4) | 
      (symphony==6 & movement==3 & section==2) |
      (symphony==7 & movement==3 & section==1)
    ~ p.s * 2,
    (symphony==6 & movement==2) | 
      (symphony==3 & movement==1) |
      (symphony==6 & movement==5)
    ~ p.s / 3,
    symphony==6 & movement==3 & section==1
    ~ p.s / (3/2),
    TRUE ~ p.s
  ))

## -----------------------------------------------------------------------------
dt.window <- dt.window %>%
  # add annotations and define p.sce
  left_join(sym.marks, by=c("symphony", "movement", "section")) %>%
  mutate(p.sce = p.sc) %>%
  
  # flag whether there's any repetition in each movement
  group_by(symphony, movement) %>%
  mutate(mov.rep = sum(bar.rep) > 0) %>%
  ungroup() %>%
  
  # p.sd = p.s corrected with respect to the avgdur
  # it depends on whether there are repetitions in that movement
  mutate(p.sd = if_else(
    !mov.rep,
    p.s*avgdur/duration,
    p.s*(1 + 0.5*(avgdur/duration-1)*(cos(pi*(avgdur/duration-1)))^2)
  )) %>%
  
  # p.sce must be close to p.sd
  group_by(symphony, movement, conductor, section) %>%
  mutate(p.sce = tmp_rectify_tsig(p.sce, p.sd, tsig, 0.18, 0.187)) %>%
  
  # additional corrections to p.sce
  mutate(p.sce = case_when(
    tsig==3 & p.s>90 | 
      (symphony==2 & movement==1 & section==2 & conductor=="Hogwood, Christopher")
      ~ tmp_rectify(p.sce, p.sd, 3/4, 0.13, 0.114),
    tsig==3 & p.s<90 ~ tmp_rectify(p.sce, p.sd, 2, 0.12, 0.185),
    TRUE ~ p.sce
  )) %>%
  mutate(p.sce = if_else(mov.rep, tmp_rectify_tsig(p.sce, p.s, tsig, 0.18, 0.22), p.sce)) %>%
  mutate(p.sce = case_when(
    symphony==2 & movement==1 & section==2 & conductor=="Rattle, Simon" ~ p.sc*0.85,
    (symphony==3 & movement==4 & section==2) |
      (symphony==2 & movement==1 & section==2) ~ tmp_rectify(p.sce, p.sd, 3/2, 0.144, 0.1),
    symphony==8 & movement==3 & section==1 ~ tmp_rectify(p.sce, p.sd, 2/3, 0.1, 0.1),
    # exceptions checked by manual inspection
    symphony==1 & movement==1 & section==2 & p.sce>100 ~ p.sce / 2,
    symphony==3 & movement==2 & section==1 & conductor=="Furtwängler, Wilhelm" ~ p.sc / 2,
    symphony==7 & movement==3 & section==1 & conductor=="Klemperer, Otto" ~ p.sc,
    symphony==6 & movement==1 & section==1 & conductor=="Pletnev, Mikhail" ~ p.sc / 2,
    TRUE ~ p.sce
  )) %>%
  
  # modify some p.sce due to general tempo variations
  mutate(p.sce = case_when(
    (symphony==1 & movement==3 & n>25 & n<51 & !grepl("Brüggen|Abbado|Hickox", conductor)) | 
      (symphony==3 & movement==2 & (n<70 | (n>129 & n<140) | n>225)) |  
      (symphony==3 & movement==2 & n>190 & conductor=="Tremblay, Jean-Philippe") |
      (symphony==3 & movement==3 & n>40 & n<78 & conductor=="Mengelberg, Willem") |
      (symphony==3 & movement==3 & n>49 & n<78) |  
      (symphony==6 & movement==4 & n>55) 
    ~  p.sce*0.85,
    (symphony==2 & movement==3 & n>30 & n<48 & conductor=="Pletnev, Mikhail")  ~ p.sce*0.75,
    (symphony==1 & movement==3 & n>40 & n<51 & conductor=="Hickox, Richard") |
      (symphony==2 & movement==3 & n>27 & n<46 & conductor=="Harnoncourt, Nikolaus") |
      (symphony==3 & movement==2 & (n<130 | n>170) & !grepl("Leinsdorf|Gardiner", conductor)) |
      (symphony==6 & movement==2 & n<150) |
      (symphony==8 & movement==3 & n>40 & n<71 & conductor!="Furtwängler, Wilhelm")
    ~ p.sce*0.9,
    (symphony==7 & movement==2 & n>85 & n<135)  ~ p.sce*1.15,
    (symphony==5 & movement==3 & n<34) ~ p.sce*(1 + 0.1*(1 - n/100)),
    TRUE ~ p.sce
  )) %>%
  
  ungroup()

## -----------------------------------------------------------------------------
# we will take a representative example for 3 conductors
example.filter <- quo(
  symphony==3 & movement==1 & grepl("Wand|Chailly|Immerseel", conductor))
# raw tempo data, before any filtering
example.window <- list(filter(dt.window, !!example.filter))

dt.window <- dt.window %>%
  group_by(symphony, movement, conductor, section) %>%
  
  # harmonics 3 and 1/3 (extreme cases)
  mutate(tempo = tmp_rectify_tsig(tempo, p.sce, tsig, 0.14, 0.17))  %>%
  mutate(tempo = tmp_rectify(tempo, p.sce, 3, 0.19, 0.5)) %>% 
  mutate(tempo = tmp_rectify(tempo, p.sce, 1/3, 0.5, 0.15)) %>%

  # typical harmonics by time signature
  mutate(tempo = case_when(
     tsig!=3  ~ tmp_rectify(tempo, p.sce, 2, 0.18, 0.5),
     tsig==3 & p.s<90 ~ tmp_rectify(tempo, p.sce, 2, 0.133, 0.15), 
     tsig==3 & p.s>90 ~ tmp_rectify(tempo, p.sce, 3/4, 0.13, 0.12),
     TRUE ~ tempo
  )) %>% 
  
  # harmonic 3/2
  mutate(tempo = case_when(
    (symphony==1 & movement==2 & ((n>36 & n<80) | n>110)) |
      (symphony==2 & movement==1) |                   # tsig 2
      (symphony==2 & movement==2 & section==1) |      # tsig 0.3
      (symphony==3 & movement==2 & ((n>66 & n<130) | (n>175 & n<230))) | # tsig 2
      (symphony==3 & movement==4 & section!=3) |      # tsig 2
      (symphony==4 & movement==2) |                   # tsig 0.3
      (symphony==5 & movement==2)  |                  # tsig 0.3
      (symphony==7 & movement==1 & section==2) |      # tsig 2
      (symphony==7 & movement==2 & ((n>44 & n <84) | n>133)) |
      (symphony==8 & movement==2 & n>65) |            # tsig 2
      (symphony==8 & movement==3 & n>38 & n<81) |     # tsig 0.3
      (symphony==8 & movement==4)                     # tsig 2
    ~ tmp_rectify(tempo, p.sce, c(3/4, 3/2), 0.12, 0.14),
    TRUE ~ tempo
  )) %>% 
  
  # harmonic 2/3
  mutate(tempo = case_when(
    tsig==0.3 | 
      (symphony==2 & movement==1) |                 # tsig 2
      (symphony==2 & movement==4) |
      (symphony==3 & movement==2) |                 # tsig 2
      (symphony==5 & movement==1)                   # tsig 2
    ~ tmp_rectify(tempo, p.sce, 2/3, 0.12, 0.115),
    TRUE ~ tempo
  )) %>% 
  
  # harmonics 2, 1/2, 4/3
  mutate(tempo = case_when(
    (symphony==2 & movement==4) |                # tsig 2
      (symphony==5 & movement==4 & section==3)   # tsig 2
    ~ tmp_rectify(tempo, p.sce, 1/2, 0.5, 0.21),
    (symphony==2 & movement==1 & section=="1") |
    (symphony==4 & movement==1 & section=="1") | 
      (symphony==7 & movement==1 & section==2 & conductor !="Pletnev, Mikhail")
    ~ tmp_rectify(tempo, p.sce, 4/3, 0.1, 0.15), 
    (symphony==1 & movement==1) |
      (symphony==1 & movement==4 & n>100) |
      (symphony==2 & movement==1 & n<15) |
      (symphony==3 & movement==1) |
      (symphony==4 & movement==3 & section==2) |
      (symphony==6 & movement==2) |
      (symphony==6 & movement==5) |
      (symphony==7 & movement==1) |
      (symphony==7 & movement==3 & section==2) |
      (symphony==8 & movement==1) 
    ~ tmp_rectify(tempo, p.sce, 2, 0.2, 0.5),
    TRUE ~ tempo
  )) %>%
  
  ungroup()

# tempo data after harmonic correction
example.window <- c(example.window, list(filter(dt.window, !!example.filter)))

## -----------------------------------------------------------------------------
dt.window <- dt.window %>%
  group_by(symphony, movement, conductor, section) %>%
  
  # continuity based on time signature
  mutate(tempo = tmp_smooth(tempo, p.sce, tsig, 0.12, 0.15)) %>%

  # special cases harmonic 3
  mutate(tempo = if_else(
    !(symphony==7 & movement==4 & conductor=="Mengelberg, Willem" & n>53) &
      !(symphony==5 & movement==2 & conductor=="Jochum, Eugen" & n>109 & n <121) &
      !(symphony==3 & movement==4 & conductor=="Wand, Günter" & n>155 & n <165),
    tmp_smooth(tempo, p.sce, 3, 0.12, 0.12), tempo)) %>%
  
  # special cases harmonic 2/3
  mutate(tempo = if_else(
    (symphony==8 & movement==3),
    tmp_smooth(tempo, 0.95*p.sce, 0, 0.12, 0.12, 2/3), tempo)) %>% 
  
  # special cases harmonic 3/4
  mutate(tempo = if_else(
    tsig==3 | (symphony==1 & movement==2 & ((n>5 & n<87) | n>110)),
    tmp_smooth(tempo, p.sce, 0, 0.12, 0.12, 3/4), tempo)) %>%
  
  # remove outliers and interpolate
  mutate(sd = sd(tempo)) %>%
  mutate(tempo = if_else(tempo > p.sce + 2*sd, NA_real_, tempo)) %>%
  mutate(tempo = if_else(tempo < p.sce - 2*sd, NA_real_, tempo)) %>%
  mutate(tempo = zoo::na.approx(tempo, na.rm=FALSE)) %>%
  ungroup() %>% na.omit() %>%
  
  # recalculation of p.s and p.sce
  group_by(symphony, movement, section) %>%
  mutate(p.s = tmp_prevalent(tempo, 50)) %>%
  group_by(symphony, movement, conductor, section) %>%
  mutate(p.sce = tmp_prevalent(tempo, 50)) %>%
  ungroup()

# tempo data after continuity correction
example.window <- c(example.window, list(filter(dt.window, !!example.filter)))

## ---- out.width="100%", fig.width=8.4-----------------------------------------
example.window <- bind_rows(example.window, .id="stage")
notes <- data.frame(
  mark = rep(unique(example.window$mark), 5) * c(rep(1, 3), 3/2, 3),
  label = paste0("Beethoven's mark", c(rep("", 3), " x3/2", " x3")),
  vjust = c(rep(-.6, 4), 1.6),
  stage = c(3, 2, 1, 1, 1))
breaks <- c(40, 50, 60, 80, 120, 160)
expand <- c(39, 70)
balpha <- 0.5

g <- ggplot(example.window) +
  aes(n, tempo, color=conductor) +
  ggthemes::geom_rangeframe(color="black") +
  geom_hline(aes(yintercept=mark), notes, alpha=balpha, linetype=2) +
  facet_grid("stage", scales="free_y", space="free_y") +
  geom_line(alpha=1) + expand_limits(y=expand) +
  scale_y_continuous(breaks=breaks) +
  labs(y="Tempo [bpm]", x="Sample") + guides(color=FALSE) +
  theme(strip.text=element_blank())

h <- ggplot(example.window) + theme_void() +
  aes(tempo, after_stat(density)) +
  coord_flip() + expand_limits(x=expand) +
  facet_grid("stage", scales="free_y", space="free_y") +
  stat_bin(aes(fill=conductor), position="identity",
           alpha=.7, binwidth=1, boundary=40) +
  geom_vline(aes(xintercept=mark), notes, alpha=balpha, linetype=2) +
  geom_text(aes(mark, 0.32, label=label, vjust=vjust), notes,
            hjust=1, alpha=balpha, size=3) +
  scale_x_continuous(breaks=breaks) + labs(fill="Conductor") +
  guides(color=FALSE, fill=guide_legend(title=, override.aes=list(alpha=1))) +
  theme(legend.position=c(1, .77), legend.justification=c(1, 1),
        legend.key.size=unit(5, "pt"), legend.title=element_text(size=10),
        legend.text=element_text(size=8), strip.text=element_blank())

patchwork::wrap_plots(g, h, nrow=1, widths=c(5, 1.5))

## -----------------------------------------------------------------------------
dt.sample <- sym.sample %>%
  left_join(sym.marks, by=c("symphony", "movement", "section"))

dt.val.conductor <- dt.window %>%
  group_by(conductor) %>%
  summarise(window = median(tempo - mark, na.rm=TRUE)) %>%
  left_join(
    dt.sample %>%
      group_by(conductor) %>%
      summarise(sample = median(tempo - mark, na.rm=TRUE))) %>%
  left_join(sym.recordings[,c(1, 8)], by="conductor") %>%
  mutate(ptype = droplevels(ptype, "Romantic"))

## -----------------------------------------------------------------------------
ggplot(dt.val.conductor) +
  aes(window, sample) + ggthemes::geom_rangeframe() +
  geom_abline(color="lightgray") +
  geom_point(aes(color=ptype)) + geom_smooth(method=lm, formula=y~x) +
  ggpmisc::stat_poly_eq(formula=y~x, parse=TRUE) +
  scale_color_discrete(breaks=levels(factor(dt.val.conductor$ptype))) +
  labs(x="Main data set", y="Validation data set", color="Performance",
       subtitle="Median tempo difference by conductor [bpm]") +
  theme(legend.position=c(1, 0), legend.justification=c(1, 0))

## -----------------------------------------------------------------------------
dt.val.mark <- dt.window %>%
  group_by(mark) %>%
  summarise(window = median(tempo, na.rm=TRUE)) %>%
  left_join(
    dt.sample %>%
      group_by(mark) %>%
      summarise(sample = median(tempo, na.rm=TRUE)))

## -----------------------------------------------------------------------------
ggplot(dt.val.mark) +
  aes(window, sample) + ggthemes::geom_rangeframe() +
  geom_abline(color="lightgray") +
  geom_point() + geom_smooth(method=lm, formula=y~x) +
  ggpmisc::stat_poly_eq(formula=y~x, parse=TRUE) +
  labs(x="Main data set", y="Validation data set", color="Performance",
       subtitle="Median tempo by mark [bpm]") +
  theme(legend.position=c(0, 1), legend.justification=c(0, 1))

## ---- message=FALSE, warning=FALSE--------------------------------------------
dt.window <- dt.window %>%
  left_join(sym.recordings[,c(1, 8)], by="conductor") %>%
  mutate(conductor = reorder(conductor, tempo - mark, median, na.rm=TRUE))

dt.window %>%
  mutate(ptype = droplevels(ptype, "Romantic")) %>%
  ggplot() + aes(tempo - mark, conductor) +
  ggridges::geom_density_ridges(
    aes(fill=ptype), color="lightgray", size=0.3,
    quantile_lines=TRUE, quantiles=2, vline_color="white", vline_size=1) +
  geom_vline(xintercept=0, color="black") +
  scale_fill_discrete(breaks=levels(factor(dt.window$ptype))) +
  scale_y_discrete(position="right") + xlim(-40, 20) +
  labs(y=NULL, x="Tempo difference [bpm]", fill="Performance") +
  theme(legend.position=c(0.97, 0.03), legend.justification=c(1, 0), 
        legend.background=element_rect(color="lightgray"), 
        axis.ticks.y=element_blank(), 
        panel.grid.major.y=element_line(color="lightgray", size=0.3))

## ---- warning=FALSE, message=FALSE--------------------------------------------
dt.medians <- dt.window %>%
  group_by(ptype, mark) %>%
  summarise(tempo = median(tempo, na.rm=TRUE))
# all groups agree on this mark, as we'll see
dt.exception <- filter(dt.medians, mark == 72)
dt.medians <- filter(dt.medians, mark != 72)

fit <- lmer(tempo ~ mark + (1 | ptype), dt.medians)
summary(fit)

re <- merTools::REsim(fit)
names(re)[6] <- "mean.se"
re <- unite_errors(re)
re$mean <- fixef(fit)[1] + re$mean
re[, 1:4]

## ---- out.width="100%", fig.width=8.4-----------------------------------------
dt.medians <- cbind(dt.medians, merTools::predictInterval(fit, level=0.95))

r2 <- performance::r2(fit)
r2 <- paste0(
  "atop(\"Conditional \"~italic(R)^2~`=`~", round(r2[[1]], 3),
  ",~~~~\"Marginal\"~italic(R)^2~`=`~", round(r2[[2]], 3), ")")
perf <- data.frame(mark=150, tempo=40, ptype="Romantic", label=r2)

ggplot(dt.medians) +
  aes(mark, tempo) + facet_grid(.~ptype) +
  ggthemes::geom_rangeframe(color="black") +
  geom_abline(color="lightgray") +
  geom_violin(aes(group=mark), dt.window, scale="width", color="lightgray") +
  geom_point() + geom_point(data=dt.exception, shape=1) +
  geom_ribbon(aes(ymin=lwr, ymax=upr), alpha=.2) +
  geom_line(aes(y=fit), color="blue") +
  geom_text(aes(label=label), perf, hjust=1, parse=TRUE) +
  labs(x="Metronome mark [bpm]", y="Performed tempo [bpm]") +
  theme(legend.position=c(0, 1), legend.justification=c(0, 1))

## -----------------------------------------------------------------------------
dt.window.r <- filter(dt.window, ptype=="Romantic")
dt.medians.r <- filter(dt.medians, ptype=="Romantic")
dt.exception.r <- filter(dt.exception, ptype=="Romantic")

# Beethoven's metronome parameters
M. <- set_errors(4.008046, 0.1068220)
mu. <- set_errors(0.6387369, 0.02924174)
metr.params %>%
  filter(model == "Patent") %>%
  unite_errors() %>%
  attach()

p <- ggplot(dt.medians.r) +
  aes(mark, tempo) +
  ggthemes::geom_rangeframe(aes(y=fit), color="black") +
  geom_abline(color="lightgray") +
  geom_line(aes(y=fit), color="red") +
  labs(x="Metronome mark [bpm]", y="Performed tempo [bpm]") +
  theme(legend.position=c(.02, 1), legend.justification=c(0, 1))

## -----------------------------------------------------------------------------
p + scale_color_gradient(breaks=c(0, -4, -8), name="Variation of R [mm]") +
  stat_function(fun=metr_model_bias, args=list(
    R=c(R, R-2), M.=M., l=l, mu.=mu., A=A), aes(color=-2)) +
  stat_function(fun=metr_model_bias, args=list(
    R=c(R, R-5), M.=M., l=l, mu.=mu., A=A), aes(color=-5)) +
  stat_function(fun=metr_model_bias, args=list(
    R=c(R, R-8), M.=M., l=l, mu.=mu., A=A), aes(color=-8))

## -----------------------------------------------------------------------------
p + scale_color_gradient(breaks=c(0, -10, -15), name="Variation of M [%]") +
  stat_function(fun=metr_model_bias, args=list(
    R=R, M.=c(M., M.-0.05*M.), l=l, mu.=mu., A=A), aes(color=-5)) +
  stat_function(fun=metr_model_bias, args=list(
    R=R, M.=c(M., M.-0.10*M.), l=l, mu.=mu., A=A), aes(color=-10)) +
  stat_function(fun=metr_model_bias, args=list(
    R=R, M.=c(M., M.-0.15*M.), l=l, mu.=mu., A=A), aes(color=-15))

## -----------------------------------------------------------------------------
p + scale_color_gradient(breaks=c(0, 20, 40), trans="reverse", name="Variation of inclination [°]") +
  stat_function(fun=metr_model_bias, args=list(
    R=R, M.=M., l=l, mu.=mu., A=A, g=9.807*c(1, cos(10*pi/180))), aes(color=10)) +
  stat_function(fun=metr_model_bias, args=list(
    R=R, M.=M., l=l, mu.=mu., A=A, g=9.807*c(1, cos(25*pi/180))), aes(color=25)) +
  stat_function(fun=metr_model_bias, args=list(
    R=R, M.=M., l=l, mu.=mu., A=A, g=9.807*c(1, cos(40*pi/180))), aes(color=40))

## -----------------------------------------------------------------------------
p + scale_color_gradient(breaks=c(0, 12, 16), trans="reverse", name="Scale shift [mm]") +
  stat_function(fun=metr_model_bias, args=list(
    R=R, M.=M., l=l, mu.=mu., A=A, shift=8), aes(color=8)) +
  stat_function(fun=metr_model_bias, args=list(
    R=R, M.=M., l=l, mu.=mu., A=A, shift=12), aes(color=12)) +
  stat_function(fun=metr_model_bias, args=list(
    R=R, M.=M., l=l, mu.=mu., A=A, shift=16), aes(color=16))
