# Supplementary material for: Conductors’ tempo choices shed light over Beethoven’s metronome
Source: PLoS One. 2020 Dec 16;15(12):e0243616. doi: 10.1371/journal.pone.0243616 (PMC7743971; doi:10.1371/journal.pone.0243616)
Supplement: S1 File — The bmetr R package contains all supporting data and methods. (GZ) [file pone.0243616.s001.gz › bmetr/inst/scripts/config.sh]

#!/bin/bash

# path to the audio files
SYM_DIR=""

# path to Marsyas' bin/tempo program
TEMPO_BIN=""

# number of cores for parallel processing with launcher.sh
CORES=2

################################################################################

if ! [[ -x "$(command -v ffprobe)" && -x "$(command -v ffmpeg)" ]]; then
  echo "Error: ffmpeg is required, but was not found." >&2
  exit 1
fi

if ! [ -x "$(command -v $TEMPO_BIN)" ]; then
  echo "Error: Marsyas not found. Please, set TEMPO_BIN in config.sh." >&2
  exit 1
fi

if ! [ -d "$SYM_DIR" ]; then
  echo "Error: SYM_DIR does not exist. Please set SYM_DIR in config.sh." >&2
  exit 1
fi
