# Supplementary material for: Conductors’ tempo choices shed light over Beethoven’s metronome
Source: PLoS One. 2020 Dec 16;15(12):e0243616. doi: 10.1371/journal.pone.0243616 (PMC7743971; doi:10.1371/journal.pone.0243616)
Supplement: S1 File — The bmetr R package contains all supporting data and methods. (GZ) [file pone.0243616.s001.gz › bmetr/inst/scripts/sym_sample_end.sh]

#!/bin/bash

if [ "$#" -ne 3 ]; then
  echo """Usage: $0 <tend> <window> <file>
Cut an audio sample and extract the tempo.

  <tend>              beginning of the sample, in seconds, from the end.
  <window>            window size in seconds.
  <file>              file path.
  """
  exit 1
fi

source config.sh

FILE=$3
ANT=$1
WIN=$2

DUR=$(ffprobe -loglevel quiet -show_entries format=duration -of csv "$FILE" | cut -d"," -f2)
./sym_sample_start.sh $(echo "$DUR-$ANT" | bc -l) $WIN $FILE
