# Supplementary material for: Conductors’ tempo choices shed light over Beethoven’s metronome
Source: PLoS One. 2020 Dec 16;15(12):e0243616. doi: 10.1371/journal.pone.0243616 (PMC7743971; doi:10.1371/journal.pone.0243616)
Supplement: S1 File — The bmetr R package contains all supporting data and methods. (GZ) [file pone.0243616.s001.gz › bmetr/inst/scripts/tempo_sample.sh]

#!/bin/bash

if [ "$#" -ne 3 ]; then
  echo """Usage: $0 <start> <duration> <file>
Extract the tempo from a music sample defined by a start time and duration.
Requires ffmpeg to cut the audio file and Marsyas to process the sample.

  <start>             start time in seconds.
  <duration>          duration of the fragment in seconds.
  <file>              file path.
  """
  exit 1
fi

source config.sh

clean() { rm -rf $TMP; }
trap clean SIGINT

FILE=$3
START=$1
DUR=$2

NAME=$(basename "$FILE")
EXT="${NAME##*.}"
TMP=$(mktemp --suffix=.$EXT)

# cut the sample
ffmpeg -loglevel quiet -y -ss $START -t $DUR -i "$FILE" -acodec copy $TMP
# extract the tempo and remove the sample
$TEMPO_BIN $TMP
clean
